# Supplementary material for: Study of Biological Behavior and Antimicrobial Properties of Cerium Oxide Nanoparticles
Source: Pharmaceutics. 2023 Oct 23;15(10):2509. doi: 10.3390/pharmaceutics15102509 (PMC10610395; doi:10.3390/pharmaceutics15102509)
Supplement: Supplementary file 1 [file pharmaceutics-15-02509-s001.zip]

Archive with 1 entries (1 files):
- pharmaceutics-2647842-supplementary.pdf
